# Supplementary material for: Two Polarity-Sensitive Fluorescent Probes Based on Curcumin Analogs for Visualizing Polarity Changes in Lipid Droplets
Source: Molecules. 2023 Sep 14;28(18):6626. doi: 10.3390/molecules28186626 (PMC10535065; doi:10.3390/molecules28186626)
Supplement: Supplementary file 1 [file molecules-28-06626-s001.zip]

Archive with 1 entries (1 files):
- molecules-2606166-supplementary.pdf
